# Supplementary material for: Intracochlear PLGA based implants for dexamethasone release: Challenges and solutions
Source: Int J Pharm X. 2019 May 21;1:100015. doi: 10.1016/j.ijpx.2019.100015 (PMC6733303; doi:10.1016/j.ijpx.2019.100015)
Supplement: Supplementary data 1 [file mmc1.xml]

<?xml version="1.0" encoding="utf-8" standalone="no"?>
<data>
  <datasets>
    <author>karsten.maeder@pharmazie.uni-halle.de;maeder@pharmazie.uni-halle.de</author>
    <type>0</type>
    <dataset>
      <value>4</value>
      <reason>Data will be made available on request</reason>
      <comments />
    </dataset>
  </datasets>
</data>
